# Supplementary material for: A clonally expanded nodal T-cell population diagnosed as T-cell lymphoma after CAR-T therapy
Source: Nat Commun. 2025 Aug 12;16:7462. doi: 10.1038/s41467-025-62709-7 (PMC12343882; doi:10.1038/s41467-025-62709-7)
Supplement: Supplementary file 6 — Source Data [file 41467_2025_62709_MOESM6_ESM.xlsx]

## Sheet: Figure 2c
Figure 2c	H&E 10x
	H&E 40x
	CD3
	CD4
	CD8
	CD5
	PD1
	Ki67
	BCL6
	PAX5
	CD10
	TCR-BF1
	TCR-delta
